# Supplementary material for: Many paths to one goal: Identifying integrated rice root phenotypes for diverse drought environments
Source: Front Plant Sci. 2022 Aug 22;13:959629. doi: 10.3389/fpls.2022.959629 (PMC9441928; doi:10.3389/fpls.2022.959629)
Supplement: Supplementary file 1 [file Data_Sheet_1.xlsx]

## Sheet: Supp Table 1
Supp Table 1
Genotypes grown in each experiment, indicating classifications into best and worst performance groups and integrated root phenotype clusters under drought.
Experiment	GSORID	NSFTVID	RILs ID (SSD line)	Name or ID	Subpopulation	Best or worst group	Drought cluster ID (number of individuals)	Drought root trait combination #
RDP1 IRRI	301199	208		SLO 17	IND		RDP1 IRRI 1 (1)	2
RDP1 IRRI	301128	137		RTS 14	IND	best	RDP1 IRRI 1 (1), 2 (1)	1, 2
RDP1 IRRI	NA	349		Chang Ch'Sang Hsu Tao	IND	best	RDP1 IRRI 1 (1), 2 (1)	1, 2
RDP1 IRRI	301368	385		NIRA	IND	worst	RDP1 IRRI 1 (1), 2 (1)	1, 2
RDP1 IRRI	301230	240		Wab 501-11-5-1	TRJ	best	RDP1 IRRI 1 (1), 3 (2)	2, 3
RDP1 IRRI	301158	167		B 6616 A 4-22-Bk-5-4	TRJ		RDP1 IRRI 1 (1), 4 (1)	2, 6
RDP1 IRRI	301023	25		Carolina Gold	TRJ		RDP1 IRRI 2 (1)	1
RDP1 IRRI	301057	61		Guan-Yin-Tsan	IND		RDP1 IRRI 2 (1), 3 (1)	1, 3
RDP1 IRRI	301184	193		Fossa Av	TRJ		RDP1 IRRI 2 (1), 3 (2)	1, 3
RDP1 IRRI	301089	97		Kun-Min-Tsieh-Hunan	IND	worst	RDP1 IRRI 2 (2)	1
RDP1 IRRI	301289	299		SML 242	IND	worst	RDP1 IRRI 2 (2)	1
RDP1 IRRI	301244	254		Hon Chim	IND	best	RDP1 IRRI 2 (2), 4 (1)	1, 6
RDP1 IRRI	301327	337		Sabharaj	IND	worst	RDP1 IRRI 2 (2), 4 (1)	1, 6
RDP1 IRRI	301380	397		Cybonnet	TRJ		RDP1 IRRI 3 (1)	3
RDP1 PSU	301023	25		Carolina Gold	TRJ	best	RDP1 PSU 1 (1)	4
RDP1 PSU	301057	61		Guan-Yin-Tsan	IND		RDP1 PSU 1 (1)	4
RDP1 PSU	301128	137		RTS 14	IND		RDP1 PSU 1 (1)	4
RDP1 PSU	301184	193		Fossa Av	TRJ	best	RDP1 PSU 1 (1)	4
RDP1 PSU	301327	337		Sabharaj	IND		RDP1 PSU 1 (1)	4
RDP1 PSU	NA	349		Chang Ch'Sang Hsu Tao	IND	best	RDP1 PSU 1 (1)	4
RDP1 PSU	301289	299		SML 242	IND	worst	RDP1 PSU 1 (1), 3 (1)	3, 4
RDP1 PSU	301368	385		NIRA	IND	worst	RDP1 PSU 1 (2)	4
RDP1 PSU	301199	208		SLO 17	IND	best	RDP1 PSU 2 (1), 3 (1)	2, 3
RDP1 PSU	301089	97		Kun-Min-Tsieh-Hunan	IND	best	RDP1 PSU 2 (2)	2
RDP1 PSU	301244	254		Hon Chim	IND	worst	RDP1 PSU 3 (2)	3
RDP1 PSU	301380	397		Cybonnet	TRJ	worst	RDP1 PSU 3 (2)	3
RDP1 PSU	301158	167		B 6616 A 4-22-Bk-5-4	TRJ	worst
RDP1 PSU	301230	240		Wab 501-11-5-1	TRJ
RDP1 URRC	301012	13		BASMATI 1	AUS	best	RDP1 URRC 4 (1)	2
RDP1 URRC	301022	24		CAROLINA GOLD	TRJ	best	RDP1 URRC 1 (1)	1
RDP1 URRC	301037	39		DA16	AUS	worst	RDP1 URRC 1 (1)	1
RDP1 URRC	301062	69		IAC 25	TRJ	worst	RDP1 URRC 1 (1)	1
RDP1 URRC	301025	27		CHAHORA 144	TRJ	best	RDP1 URRC 5 (1)	3
RDP1 URRC	301090	98		L 202	TRJ	worst	RDP1 URRC 1 (1)	1
RDP1 URRC	301031	33		CHUAN 4	AUS	best	RDP1 URRC 1 (1)	1
RDP1 URRC	301035	37		CUBA 65	TRJ	best	RDP1 URRC 4 (1)	2
RDP1 URRC	301122	131		PHUDUGEY	AUS	worst	RDP1 URRC 1 (1)	1
RDP1 URRC	301189	198		LEAH	TRJ	worst	RDP1 URRC 1 (1)	1
RDP1 URRC	301043	46		DOURADO AGULHA	TRJ	best	RDP1 URRC 2 (1)	5
RDP1 URRC	301063	70		IGUAPE CATETO	TRJ	best	RDP1 URRC 4 (1)	2
RDP1 URRC	301264	274		PADI PAGALONG	TRJ	worst	RDP1 URRC 1 (1)	1
RDP1 URRC	301071	78		JHONA 349	AUS	best	RDP1 URRC 1 (1)	1
RDP1 URRC	301309	319		DK 12	AUS	worst	RDP1 URRC 1 (1)	1
RDP1 URRC	301099	107		MIRITI	TRJ	best	RDP1 URRC 1 (1)	1
RDP1 URRC	301100	108		MOROBEREKAN	TRJ	best	RDP1 URRC 1 (1)	1
RDP1 URRC	301131	140		SATURN	TRJ	best	RDP1 URRC 4 (1)	2
RDP1 URRC	301140	149		SINAGUING	TRJ	best	RDP1 URRC 2 (1)	5
RDP1 URRC	301393	352		GUATEMALA 1021	TRJ	worst	RDP1 URRC 1 (1)	1
RDP1 URRC	301155	164		TONDOK	TRJ	best	RDP1 URRC 4 (1)	2
RDP1 URRC	301174	183		BOA VISTA	TRJ	best	RDP1 URRC 4 (1)	2
RDP1 URRC	301366	381		325	TRJ	worst	RDP1 URRC 1 (1)	1
RDP1 URRC	301369	386		PALMYRA	TRJ		RDP1 URRC 1 (1)	1
RDP1 URRC	301380	397		CYBONNET	TRJ	worst	RDP1 URRC 1 (1)	1
RDP1 URRC	301176	185		BRITISH HONDURAS CREOLE	TRJ	best	RDP1 URRC 5 (1)	3
RDP1 URRC	301108	116		NPE 844	TRJ	worst	RDP1 URRC 2 (1)	5
RDP1 URRC	301138	147		SINAMPAGA SELECTION	TRJ	worst	RDP1 URRC 2 (1)	5
RDP1 URRC	301186	195		IRAT 13	TRJ	best	RDP1 URRC 5 (1)	3
RDP1 URRC	301141	150		SULTANI	TRJ		RDP1 URRC 2 (1)	5
RDP1 URRC	301144	153		T26	AUS	worst	RDP1 URRC 2 (1)	5
RDP1 URRC	301192	201		PATE BLANC MN 1	TRJ	worst	RDP1 URRC 2 (1)	5
RDP1 URRC	301217	226		IRAT 44	TRJ	worst	RDP1 URRC 2 (1)	5
RDP1 URRC	301190	199		MOJITO COLORADO	TRJ	best	RDP1 URRC 1 (1)	1
RDP1 URRC	301307	317		DJ 123	AUS	worst	RDP1 URRC 2 (1)	5
RDP1 URRC	301193	202		PRATAO	TRJ	best	RDP1 URRC 1 (1)	1
RDP1 URRC	301346	358		ARC 10086	TRJ	worst	RDP1 URRC 2 (1)	5
RDP1 URRC	301359	372		SUFAID	AUS	worst	RDP1 URRC 2 (1)	5
RDP1 URRC	301396	375		UPLAND	TRJ	worst	RDP1 URRC 2 (1)	5
RDP1 URRC	301206	215		WC 4443	TRJ	best	RDP1 URRC 5 (1)	3
RDP1 URRC	301379	396		COCODRIE	TRJ	worst	RDP1 URRC 2 (1)	5
RDP1 URRC	301006	6		ARC 7229	AUS	worst	RDP1 URRC 3 (1)	4
RDP1 URRC	301097	105		MEHR	AUS	worst	RDP1 URRC 3 (1)	4
RDP1 URRC	301184	193		FOSSA AV	TRJ	worst	RDP1 URRC 3 (1)	4
RDP1 URRC	301229	239		WAB 502-13-4-1	TRJ	worst	RDP1 URRC 3 (1)	4
RDP1 URRC	301230	240		WAB 501-11-5-1	TRJ	best	RDP1 URRC 3 (1)	4
RDP1 URRC	301248	258		TIA BURA	TRJ	worst	RDP1 URRC 3 (1)	4
RDP1 URRC	301263	273		VARYLA	TRJ	worst	RDP1 URRC 3 (1)	4
RDP1 URRC	301236	246		SARAYA	AUS	best	RDP1 URRC 4 (1)	2
RDP1 URRC	301251	261		SHIM BALTE	AUS	best	RDP1 URRC 2 (1)	5
RDP1 URRC	301362	377		PR 304	TRJ		RDP1 URRC 3 (1)	4
RDP1 URRC	301405	619		ROSEMONT	TRJ	worst	RDP1 URRC 3 (1)	4
RDP1 URRC	301402	621		LAGRUE	TRJ	worst	RDP1 URRC 3 (1)	4
RDP1 URRC	301299	309		MANZANO	TRJ		RDP1 URRC 4 (1)	2
RDP1 URRC	301276	286		IITA 135	TRJ	best	RDP1 URRC 4 (1)	2
RDP1 URRC	301304	314		CTG 1516	AUS	best	RDP1 URRC 3 (1)	4
RDP1 URRC	301041	44		DHALA SHAITTA	AUS		RDP1 URRC 4 (1)	2
RDP1 URRC	301045	49		DV85	AUS	worst	RDP1 URRC 4 (1)	2
RDP1 URRC	301308	318		DJ 24	AUS	best	RDP1 URRC 1 (1)	1
RDP1 URRC	301074	81		KALAMKATI	AUS	worst	RDP1 URRC 4 (1)	2
RDP1 URRC	301076	84		KANIRANGA	TRJ	worst	RDP1 URRC 4 (1)	2
RDP1 URRC	301081	89		KHAO HAWM	TRJ		RDP1 URRC 4 (1)	2
RDP1 URRC	301088	96		KU 115	TRJ	worst	RDP1 URRC 4 (1)	2
RDP1 URRC	301112	120		OS6	TRJ	worst	RDP1 URRC 4 (1)	2
RDP1 URRC	301310	320		DM 43	AUS	best	RDP1 URRC 5 (1)	3
RDP1 URRC	301313	323		DNJ 140	AUS	best	RDP1 URRC 4 (1)	2
RDP1 URRC	301314	324		DV 123	AUS	best	RDP1 URRC 2 (1)	5
RDP1 URRC	301191	200		P 737	AUS	worst	RDP1 URRC 4 (1)	2
RDP1 URRC	301316	326		GHORBHAI	AUS	best	RDP1 URRC 5 (1)	3
RDP1 URRC	301318	328		JAMIR	AUS	best	RDP1 URRC 4 (1)	2
RDP1 URRC	301312	322		DM 59	AUS	worst	RDP1 URRC 4 (1)	2
RDP1 URRC	301319	329		KACHILON	AUS	best	RDP1 URRC 1 (1)	1
RDP1 URRC	301317	327		GORIA	AUS	worst	RDP1 URRC 4 (1)	2
RDP1 URRC	301321	331		KHAO TOT LONG 227	AUS	best	RDP1 URRC 1 (1)	1
RDP1 URRC	301331	341		SHIRKATI	AUS	worst	RDP1 URRC 4 (1)	2
RDP1 URRC	301332	342		CENIT	TRJ	worst	RDP1 URRC 4 (1)	2
RDP1 URRC	301326	336		PAUNG MALAUNG	AUS	best	RDP1 URRC 1 (1)	1
RDP1 URRC	301336	346		KARKATI 87	AUS	best	RDP1 URRC 1 (1)	1
RDP1 URRC	301347	359		SURJAMKUHI	AUS		RDP1 URRC 4 (1)	2
RDP1 URRC	301340	350		LIGERITO	TRJ	best	RDP1 URRC 4 (1)	2
RDP1 URRC	301358	371		SANTHI SUFAID	AUS	worst	RDP1 URRC 4 (1)	2
RDP1 URRC	301408	624		KAYBONNET	TRJ		RDP1 URRC 4 (1)	2
RDP1 URRC	301341	353		ARC 10376	AUS	best	RDP1 URRC 3 (1)	4
RDP1 URRC	301004	4		ARC 10177	AUS	worst	RDP1 URRC 5 (1)	3
RDP1 URRC	301021	23		CANELLA DE FERRO	TRJ	worst	RDP1 URRC 5 (1)	3
RDP1 URRC	301023	25		CAROLINA GOLD	TRJ	worst	RDP1 URRC 5 (1)	3
RDP1 URRC	301345	357		9524	AUS	best	RDP1 URRC 4 (1)	2
RDP1 URRC	301093	101		LEMONT	TRJ	worst	RDP1 URRC 5 (1)	3
RDP1 URRC	301158	167		B 6616 A 4-22-BK-5-4	TRJ	worst	RDP1 URRC 5 (1)	3
RDP1 URRC	301348	360		PTB 30	AUS	best	RDP1 URRC 1 (1)	1
RDP1 URRC	301356	369		SATHI	AUS	best	RDP1 URRC 4 (1)	2
RDP1 URRC	301357	370		COARSE	AUS	best	RDP1 URRC 1 (1)	1
RDP1 URRC	301214	223		PRIANO GUAIRA	TRJ	worst	RDP1 URRC 5 (1)	3
RDP1 URRC	301363	378		KALUBALA VEE	AUS	best	RDP1 URRC 2 (1)	5
RDP1 URRC	NA	651		DULAR	AUS	best	RDP1 URRC 4 (1)	2
RDP1 URRC	301320	330		KHAO PAHK MAW	AUS		RDP1 URRC 5 (1)	3
RDP1 URRC	301335	345		DZ 193	AUS		RDP1 URRC 5 (1)	3
RDP1 URRC	301367	384		318	TRJ	worst	RDP1 URRC 5 (1)	3
RDP1 URRC	301008	8		ASSE Y PUNG	TRJ
RDP1 URRC	301016	18		BJ 1	AUS
RDP1 URRC	301017	19		BLACK GORA	AUS
RDP1 URRC	301020	22		CAAWA/FORTUNA	TRJ
RDP1 URRC	301024	26		CAROLINA GOLD SEL	TRJ
RDP1 URRC	301050	54		FORTUNA	TRJ
RDP1 URRC	301054	58		GHATI KAMMA NANGARHAR	AUS
RDP1 URRC	301058	65		HONDURAS	TRJ
RDP1 URRC	301066	73		IRAT 177	TRJ
RDP1 URRC	301077	85		KASALATH	AUS
RDP1 URRC	301084	92		KINASTANO	TRJ
RDP1 URRC	301091	99		LAC 23	TRJ
RDP1 URRC	301114	122		PADI KASALLE	TRJ
RDP1 URRC	301130	139		S 4542 A 3-49B-2-12	TRJ
RDP1 URRC	301143	152		T 1	AUS
RDP1 URRC	301156	165		TREMBESE	TRJ
RDP1 URRC	301167	176		583	TRJ
RDP1 URRC	301169	178		ARC 6578	AUS
RDP1 URRC	301178	187		C57-5043	TRJ
RDP1 URRC	301179	188		COPPOCINA	TRJ
RDP1 URRC	301181	190		DELREX	TRJ
RDP1 URRC	301204	213		WC 3397	TRJ
RDP1 URRC	301219	228		CA 902/B/2/1	AUS
RDP1 URRC	301241	251		H256-76-1-1-1	TRJ
RDP1 URRC	301252	262		HALWA GOSE RED	AUS
RDP1 URRC	301266	276		KAUKAU	AUS
RDP1 URRC	301270	280		SAKU	TRJ
RDP1 URRC	301275	285		TOX 782-20-1	TRJ
RDP1 URRC	301298	308		LLANERO 501	TRJ
RDP1 URRC	301300	310		R 101	TRJ
RDP1 URRC	301306	316		DD 62	AUS
RDP1 URRC	301311	321		DM 56	AUS
RDP1 URRC	301337	347		CREOLE	TRJ
RDP1 URRC	301364	379		WANICA	TRJ
RDP1 URRC	301372	389		CI 11011	TRJ
RDP1 URRC	301374	391		DELLA	TRJ
RDP1 URRC	301375	392		EDITH	TRJ
RDP1 URRC	301378	395		OS 6	TRJ
RDP1 URRC	301419	625		KATY	TRJ
RDP1 URRC	301409	628		JEFFERSON	TRJ
RDP1 URRC	301411	630		SABER	TRJ
RDP1 URRC	NA	635		AZUCENA	TRJ
RILs PSU			93	Azucena x IR64 RIL	IND x TRJ	best	RILs PSU 1 (1)	5
RILs PSU			148	Azucena x IR64 RIL	IND x TRJ		RILs PSU 1 (1)	5
RILs PSU			165	Azucena x IR64 RIL	IND x TRJ	worst	RILs PSU 1 (1)	5
RILs PSU			31	Azucena x IR64 RIL	IND x TRJ	worst	RILs PSU 1 (1), 2 (1)	1, 5
RILs PSU			72	Azucena x IR64 RIL	IND x TRJ	best	RILs PSU 1 (1), 2 (1)	1, 5
RILs PSU			107	Azucena x IR64 RIL	IND x TRJ	best	RILs PSU 1 (1), 2 (1)	1, 5
RILs PSU			147	Azucena x IR64 RIL	IND x TRJ		RILs PSU 1 (1), 2 (1)	1, 5
RILs PSU			188	Azucena x IR64 RIL	IND x TRJ	best	RILs PSU 1 (1), 2 (1)	1, 5
RILs PSU			266	Azucena x IR64 RIL	IND x TRJ	best	RILs PSU 1 (1), 2 (1), 3 (1)	1, 5
RILs PSU			183	Azucena x IR64 RIL	IND x TRJ		RILs PSU 1 (1), 2 (1), 4 (1)	1, 5
RILs PSU			35	Azucena x IR64 RIL	IND x TRJ		RILs PSU 1 (1), 3 (1)	5
RILs PSU			300	Azucena x IR64 RIL	IND x TRJ	best	RILs PSU 1 (1), 3 (1)	5
RILs PSU			303	Azucena x IR64 RIL	IND x TRJ	worst	RILs PSU 1 (1), 3 (1)	5
RILs PSU			270	Azucena x IR64 RIL	IND x TRJ	best	RILs PSU 1 (1), 4 (1)	1, 5
RILs PSU			348	Azucena x IR64 RIL	IND x TRJ	worst	RILs PSU 1 (2)	5
RILs PSU			363	Azucena x IR64 RIL	IND x TRJ	worst	RILs PSU 1 (2)	5
RILs PSU				IR64	IND		RILs PSU 1 (2)	5
RILs PSU			28	Azucena x IR64 RIL	IND x TRJ		RILs PSU 2 (1)	1
RILs PSU			128	Azucena x IR64 RIL	IND x TRJ	worst	RILs PSU 2 (1)	1
RILs PSU			159	Azucena x IR64 RIL	IND x TRJ		RILs PSU 2 (1)	1
RILs PSU			278	Azucena x IR64 RIL	IND x TRJ		RILs PSU 2 (1)	1
RILs PSU			116	Azucena x IR64 RIL	IND x TRJ		RILs PSU 2 (1), 3 (1)	1, 5
RILs PSU		635		Azucena	TRJ		RILs PSU 2 (1), 3 (1)	1, 5
RILs PSU			330	Azucena x IR64 RIL	IND x TRJ	worst	RILs PSU 2 (1), 3 (2)	1, 5
RILs PSU			258	Azucena x IR64 RIL	IND x TRJ		RILs PSU 2 (2)	1
RILs PSU			96	Azucena x IR64 RIL	IND x TRJ		RILs PSU 3 (1)	5
RILs PSU			123	Azucena x IR64 RIL	IND x TRJ	worst	RILs PSU 3 (1)	5
RILs PSU			139	Azucena x IR64 RIL	IND x TRJ	worst	RILs PSU 3 (1)	5
RILs PSU			339	Azucena x IR64 RIL	IND x TRJ	worst	RILs PSU 3 (1)	5
RILs PSU			124	Azucena x IR64 RIL	IND x TRJ	best	RILs PSU 3 (2)	5
RILs PSU			186	Azucena x IR64 RIL	IND x TRJ		RILs PSU 4 (1)	1
RILs PSU			198	Azucena x IR64 RIL	IND x TRJ	best	RILs PSU 4 (1)	1

## Sheet: Supp Table2
Supplemental Table 2
Means and 90% confidence intervals of root anatomical trait values, shoot dry biomass, nodal root number, and root depth measurements within each experiment and treatment.
Significance levels (p-value < 0.1 + , 0.05*, 0.01**, 0.001***, not significant (ns)) from t-tests between treatments for phenotypes that exhibited significant (a = 0.1) plasticity (%) are indicated.
	RDP1 IRRI			RDP1 PSU			RDP1 URRC			RILs PSU
Trait	W	D	Plasticity (%)	W	D	Plasticity (%)	W	D	Plasticity (%)	W	D	Plasticity (%)
Root cross-sectional area	0.217 ± 0.022	0.24 ± 0.03	ns	0.333 ± 0.021	0.235 ± 0.026	-31.937 **	1.039 ± 0.013	0.964 ± 0.011	-4.571 **	0.491 ± 0.025	0.334 ± 0.018	-26.877 ***
Living tissue area	0.066 ± 0.007	0.08 ± 0.01	ns	0.139 ± 0.009	0.121 ± 0.014	ns	0.51 ± 0.007	0.48 ± 0.006	-2.847 +	0.162 ± 0.008	0.118 ± 0.005	-22.015 ***
Stele area	0.017 ± 0.002	0.023 ± 0.003	ns	0.034 ± 0.003	0.03 ± 0.004	ns	0.037 ± 0.001	0.049 ± 0.001	37.982 ***	0.048 ± 0.003	0.04 ± 0.002	-10.922 *
Cortical area	0.2 ± 0.02	0.217 ± 0.028	ns	0.3 ± 0.018	0.205 ± 0.023	-31.636 **	0.907 ± 0.012	0.839 ± 0.01	-4.615 *	0.442 ± 0.023	0.293 ± 0.016	-28.563 ***
Aerenchyma area	0.148 ± 0.017	0.156 ± 0.022	ns	0.189 ± 0.016	0.11 ± 0.014	-39.839 ***	0.52 ± 0.007	0.473 ± 0.007	-5.539 **	0.321 ± 0.019	0.21 ± 0.013	-28.625 ***
Percent aerenchyma area	72.613 ± 2.428	70.611 ± 1.617	ns	61.488 ± 2.681	52.137 ± 3.713	-13.36 *	57.192 ± 0.353	56.214 ± 0.376	ns	71.314 ± 1.317	70.026 ± 1.292	ns
Mean metaxylem vessel area	0.00061 ± 0.000064	0.00102 ± 0.000127	75.608 **	0.001294 ± 0.000116	0.001174 ± 0.000106	ns	0.001598 ± 0.000025	0.002059 ± 0.000032	33.066 ***	0.001743 ± 0.000068	0.001478 ± 0.000058	-12.223 **
Metaxylem vessel number	3.6 ± 0.2	3.7 ± 0.3	ns	3.7 ± 0.2	3.3 ± 0.3	ns	5.2 ± 0	5.1 ± 0	ns	4.5 ± 0.1	4.1 ± 0.1	-7.25 *
Shoot dry biomass (g)	2.052 ± 0.327	0.829 ± 0.13	-50.925 **	8.489 ± 1.416	2.301 ± 0.405	-70.662 ***	8.439 ± 0.454	4.915 ± 0.259	-35.056 ***	17.792 ± 2.167	6.796 ± 0.717	-47.854 ***
Tiller number	9.5 ± 1.6	4.2 ± 0.5	-46.9 **	15 ± 3.1	10.9 ± 2.6	-30.4 +	6 ± 0.2	6.4 ± 0.3	ns	26.1 ± 2.7	14.8 ± 1.4	-34.98 ***
Nodal root number	118.3 ± 19.2	39.1 ± 4.5	-56.5 ***	137 ± 20.9	18.8 ± 1.9	-84.0 ***	120.5 ± 4.7	56.8 ± 2.2	-49.3 ***	145.8 ± 13.3	43.2 ± 4.3	-62.3 ***
Proportion of nodal root length at depth	0.067 ± 0.01	0.149 ± 0.029	222.805 **	NA	NA	NA	NA	NA	NA	NA	NA	NA
Maximum root depth in soil (cm)	NA	NA	NA	65.41 ± 2.24	50.8 ± 4.25	-22.199 ***	NA	NA	NA	105.51 ± 3.05	94.89 ± 3.52	-9.077 **
Number of deep-angled roots	NA	NA	NA	NA	NA	NA	36.7 ± 3.2	25.5 ± 1.6	-35.45 ***	59.9 ± 6.1	19.7 ± 4.7	-51.501 ***
* Significance below alpha = 0.1 is shown, all others are marked ns
Only 1 is between 0.05 and 0.1 (tiller num)
					-66

## Sheet: Supp Table 3
Supp Table 3
Effect sizes (h2, %) for drought treatment, genotype and their interactions for each trait in RDP1 IRRI (n=83, 14 genotypes), RDP1 PSU (n=55, 14 genotypes), RDP1 URRC (n =3345, 140 genotypes), and RILs PSU (n=180 , 32 genotypes).
Effect sizes are the proportion of variation in the trait explained by the factor and interaction.
		RDP1 IRRI			RDP1 PSU			RDP1 URRC			RILs PSU
	Treatment	Genotype	Treatment*Genotype	Treatment	Genotype	Treatment*Genotype	Treatment	Genotype	Treatment*Genotype	Treatment	Genotype	Treatment* Genotype
Root anatomical traits
Root cross-sectional area	1.34309	22.246	13.9769	34.1336	46.7294	8.1051	1.59036	27.2097	16.1557	26.4969	19.7816	12.8021
Living tissue area	4.35893	24.2978	11.5452	7.161	50.3879	17.3182	0.845979	26.0007	15.4044	24.1231	21.3192	14.8115
Stele area	12.1755	36.2741	10.1554	4.50499	75.1712	10.9877	10.9186	45.7637	13.9	6.45209	37.5489	12.3695
Cortical area	0.823686	20.9442	14.2533	38.6026	42.6246	7.66513	1.60162	26.1471	16.288	28.3159	18.9967	12.5953
Aerenchyma area	0.274215	18.8958	17.9617	42.0795	35.3096	7.41868	1.82111	23.4933	16.5462	23.2942	18.1944	11.4871
Percent aerenchyma area	1.58218	14.6763	22.5524	19.6839	27.1097	17.2522	0.316146	17.2316	16.5688	0.318497	15.534	8.99145
Mean metaxylem vessel area	22.1947	34.6676	5.52927	3.71636	79.0652	8.48219	9.5404	48.5059	13.7574	11.5066	44.786	11.7602
Metaxylem vessel number	0.115696	32.3703	9.44029	8.57592	49.8753	11.4471	0.197332	34.6867	11.8241	7.2261	32.9028	12.3166
Shoot and root architectural traits
Shoot dry biomass	30.2287	28.1654	17.9858	50.7028	26.5724	11.1032	12.8179	30.4226	15.2649	25.149	9.78689	6.07849
Nodal root number	36.6704	28.8897	18.3164	64.7541	16.546	12.0886	32.4993	24.1502	14.7102	44.1354	8.32434	7.16996
Root depth	12.2915	10.931	15.5338	37.0809	18.5876	16.3501	3.20259	30.3289	25.8742	9.98196	36.3546	9.26883

## Sheet: Supp Table 4
Supp Table 4
Means and 90% confidence intervals of root anatomical trait values, shoot dry biomass, nodal root number, and root depth measurements within each performance group (best and worst), experiment and treatment.
Traits that exhibited significant (a= 0.01) plasticity (%) between treatments within performance groups are indicated. Significant differences (a= 0.1) for t-tests between performance groups within treatments are also shown for each experiment.
	RDP1 IRRI								RDP1 PSU								RDP1 URRC								RILs PSU
	Best			Worst			Best v Worst		Best			Worst			Best v Worst		Best			Worst			Best v Worst		Best			Worst			Best v Worst
Trait	W	D	Plasticity (%)	W	D	Plasticity (%)	W-W	D-D	W	D	Plasticity (%)	W	D	Plasticity (%)	W-W	D-D	W	D	Plasticity (%)	W	D	Plasticity (%)	W-W	D-D	W	D	Plasticity (%)	W	D	Plasticity (%)	W-W	D-D
Root cross-sectional area	0.239 ± 0.027	0.232 ± 0.082		0.185 ± 0.026	0.199 ± 0.024		29.199 *		0.341 ± 0.07	0.222 ± 0.045	-34.5 +	0.341 ± 0.039	0.224 ± 0.093	-36.4 +			1.026 ± 0.06	0.982 ± 0.052		1.052 ± 0.053	0.904 ± 0.043	-11.7 ***		8.628 +	0.514 ± 0.085	0.34 ± 0.013	-25.3 **	0.479 ± 0.046	0.333 ± 0.054	-31.6**
Living tissue area	0.068 ± 0.006	0.083 ± 0.045		0.058 ± 0.007	0.068 ± 0.005	20.4 *	17.24 *		0.14 ± 0.033	0.113 ± 0.032		0.132 ± 0.011	0.115 ± 0.034				0.5 ± 0.034	0.488 ± 0.03		0.522 ± 0.028	0.445 ± 0.023	-12.5 ***		9.663 +	0.165 ± 0.025	0.121 ± 0.003	-18.8 *	0.159 ± 0.013	0.116 ± 0.015	-24.1**
Stele area	0.018 ± 0.003	0.024 ± 0.011		0.014 ± 0.002	0.018 ± 0.002	34.6 **	28.57 *		0.036 ± 0.012	0.029 ± 0.007		0.033 ± 0.007	0.027 ± 0.011				0.037 ± 0.003	0.047 ± 0.004	32.0 **	0.038 ± 0.003	0.047 ± 0.004	27.6 **			0.049 ± 0.008	0.041 ± 0.003	-9.9 +	0.045 ± 0.004	0.039 ± 0.005	-16.3 +
Cortical area	0.221 ± 0.024	0.208 ± 0.072		0.172 ± 0.024	0.181 ± 0.022		28.485 *		0.305 ± 0.059	0.194 ± 0.038	-36.2 *	0.308 ± 0.033	0.197 ± 0.082	-37.9 *			0.897 ± 0.053	0.858 ± 0.046		0.918 ± 0.047	0.784 ± 0.038	-11.9 ***		9.439 *	0.465 ± 0.079	0.299 ± 0.014	-26.8 **	0.434 ± 0.043	0.294 ± 0.05	-33.2 **
Aerenchyma area	0.168 ± 0.025	0.145 ± 0.041		0.126 ± 0.021	0.128 ± 0.025		33.33 *		0.196 ± 0.044	0.105 ± 0.02	-45.4 **	0.204 ± 0.031	0.105 ± 0.058	-51.0 *			0.517 ± 0.031	0.483 ± 0.03		0.522 ± 0.029	0.448 ± 0.026	-10.5 **			0.341 ± 0.062	0.213 ± 0.011	-28.6 **	0.313 ± 0.033	0.211 ± 0.04	-35.2**
Percent aerenchyma area	75.878 ± 1.636	70.716 ± 5.322		68.822 ± 8.558	70.403 ± 4.382				62.42 ± 6.551	54.832 ± 7.632		64.887 ± 3.537	47.149 ± 12.902	-27.4 *			57.796 ± 1.368	56.239 ± 1.558		56.598 ± 1.092	56.955 ± 1.568				72.018 ± 1.861	70.377 ± 1.394		71.003 ± 1.51	70.092 ± 1.951
Mean metaxylem vessel area	0.000646 ± 0.00022	0.000957 ± 0.000279	50.287 +	0.000468 ± 0.000093	0.000779 ± 0.000129	67.259 **			0.001335 ± 0.00046	0.001176 ± 0.000354		0.001217 ± 0.000139	0.001098 ± 0.000305				0.00157 ± 0.000128	0.002048 ± 0.000201	34.6 **	0.001591 ± 0.000122	0.001982 ± 0.000149	27.6 ***			0.001791 ± 0.000201	0.001576 ± 0.000164		0.001603 ± 0.000153	0.001363 ± 0.000156	-13.5 +
Metaxylem vessel number	3.8 ± 0.4	3.9 ± 0.6		3.3 ± 0.4	3.4 ± 0.2		15.2 +		4 ± 0.4	3.4 ± 0.3	-13.1 *	3.5 ± 0.5	2.9 ± 1				5.1 ± 0.2	5 ± 0.2		5.1 ± 0.2	5 ± 0.2				4.6 ± 0.4	4 ± 0.2	-10.5 *	4.6 ± 0.2	4.2 ± 0.4
Shoot dry biomass (g)	2.097 ± 0.57	1.104 ± 0.247	-46.7 *	2.46 ± 0.289	0.759 ± 0.234	-69.4 ***		45.45 +	6.801 ± 2.7	2.317 ± 1.0	-66.2 *	8.408 ± 2.679	1.382 ± 0.824	-84.1 **			7.455 ± 0.521	5.652 ± 0.445	-23.9 ***	8.181 ± 0.587	3.658 ± 0.36	-55.8 ***		54.511 ***	17.546 ± 0.864	7.128 ± 0.967	-50.7***	17.57 ± 1.406	7.28 ± 1.369	-64.3 ***
Nodal root number	115 ± 57.6	41.8 ± 8.9	-59.6 +	144.1 ± 28	48.7 ± 10	-66.1 **			120 ± 50.8	18.8 ± 3.5	-81.8 *	138.9 ± 49.6	13.6 ± 4.6	-89.8 **		38.2 +	115 ± 9	61.7 ± 4.8	-43.6 ***	119.5 ± 10.5	50.9 ± 5	-54.9 ***		21.2 *	154.2 ± 15.8	51.7 ± 12.2	-61.2 ***	140.5 ± 17.6	40.5 ± 6.7	-70.3 ***
Tiller number	9.5 ± 3.5	5 ± 1.4	-46.5 *	10.7 ± 2.3	3.9 ± 0.7	-63.2 **			13 ± 5.4	9.4 ± 4		12 ± 4.4	10.8 ± 7.2				6 ± 0.4	7.1 ± 0.6	16.9 *	5.7 ± 0.5	5.5 ± 0.6			29.1 **	27.1 ± 2.8	15 ± 2.7	-41.6 ***	23.1 ± 3.7	14.4 ± 3.2	-46 **
Proportion of nodal root length at depth	0.077 ± 0.03	0.106 ± 0.026		0.061 ± 0.022	0.144 ± 0.131				NA	NA	NA	NA	NA	NA	NA	NA	NA	NA	NA	NA	NA	NA	NA	NA	NA	NA	NA	NA	NA	NA
Maximum root depth in soil (cm)	NA	NA	NA	NA	NA	NA	NA	NA	65.79 ± 6.08	54.36 ± 10.81	-17.2 +	66.29 ± 5.37	41.66 ± 9	-37.0 **		30.48 +	NA	NA	NA	NA	NA	NA	NA	NA	108.45 ± 4.79	102.66 ± 7.61		104.94 ± 5.56	90.33 ± 7.56	-15.31 *		13.65 *
Number of deep-angled roots	NA	NA	NA	NA	NA	NA	NA	NA	NA	NA	NA	NA	NA	NA	NA	NA	30.3 ± 6.7	26.2 ± 3.7		37.6 ± 7.2	23.3 ± 3.1	28.5 **			69.3 ± 12.6	34.8 ± 23.2	-44.3 *	67.3 ± 11.4	13.3 ± 2.7	-77.2 ***
* Significance below alpha = 0.1 is shown, all others are marked ns

## Sheet: Supp Table 5
Supp Table 5
Phenotype means and 90% confidence intervals under drought (D) and well-watered (W) treatments of individuals within each drought phenotype cluster. Significance levels (p-value < 0.1 + , 0.05*, 0.01**, 0.001***, not significant (ns)) from t-tests between treatments for phenotypes that exhibited significant (a = 0.1) plasticity (%) are indicated.
	RDP1 IRRI 1			RDP1 IRRI 2			RDP1 IRRI 3			RDP1 IRRI 4
	Integrated Phenotype #2			Integrated Phenotype #1			Integrated Phenotype #3			Integrated Phenotype #6
Trait	W	D	Plasticity (%)	W	D	Plasticity (%)	W	D	Plasticity (%)	W	D	Plasticity (%)
Root cross-sectional area (RXSA)	0.221 ± 0.035	0.159 ± 0.028	-26.061 *	0.222 ± 0.026	0.253 ± 0.021		0.237 ± 0.032	0.446 ± 0.035	102.667 ***	0.238 ± 0.076	0.119 ± 0.01	-48.937 *
Stele area (TSA)	0.016 ± 0.003	0.016 ± 0.002		0.017 ± 0.002	0.023 ± 0.002	42.168 ***	0.02 ± 0.004	0.044 ± 0.007	135.094 ***	0.017 ± 0.004	0.013 ± 0.001	-24.726 +
Cortical area	0.205 ± 0.032	0.142 ± 0.027	-28.352 *	0.205 ± 0.024	0.23 ± 0.02		0.217 ± 0.028	0.403 ± 0.033	99.944 ***	0.221 ± 0.072	0.106 ± 0.01	-50.805 *
Aerenchyma area	0.156 ± 0.025	0.099 ± 0.018	-34.819 **	0.149 ± 0.02	0.166 ± 0.02		0.154 ± 0.028	0.289 ± 0.04	112.354 ***	0.162 ± 0.056	0.079 ± 0.009	-50.402 *
Percent aerenchyma area	75.158 ± 1.672	68.848 ± 1.485	-8.379 ***	71.506 ± 2.327	71.693 ± 2.931		70.687 ± 6.45	72.744 ± 7.368		73.293 ± 3.987	74.217 ± 8.066
Mean metaxylem vessel area (MXA)	0.000589 ± 0.000159	0.000916 ± 0.000151	65.542 *	0.000592 ± 0.000109	0.00096 ± 0.00011	64.029 ***	0.000829 ± 0.000188	0.001655 ± 0.000336	120.237 **	0.00063 ± 0.000164	0.000537 ± 0.000073
Metaxylem vessel number (MXV)	3.5 ± 0.3	2.8 ± 0.6	-19.8 *	3.6 ± 0.2	3.8 ± 0.3		3.9 ± 0.2	5.1 ± 1	27.9 +	3.4 ± 0.8	3.2 ± 0.6
MXA/RXSA	0.0026 ± 0.0004	0.0059 ± 0.0008	126.096 ***	0.0028 ± 0.0003	0.0038 ± 0.0004	34.458 ***	0.0036 ± 0.0006	0.0037 ± 0.0008		0.0028 ± 0.0003	0.0045 ± 0.0008	63.03 *
MXA/TSA	0.035 ± 0.004	0.056 ± 0.008	59.03 **	0.035 ± 0.002	0.041 ± 0.003	14.513 *	0.042 ± 0.002	0.039 ± 0.007		0.038 ± 0.004	0.043 ± 0.01
MXV/RXSA	16.9 ± 1.7	18 ± 2.5		18.6 ± 1.9	15.2 ± 1.2	-15.9 *	17.7 ± 1.9	11.5 ± 2	-38.1 **	15.1 ± 2.8	27 ± 3.1	81.1 **
MXV/TSA	226.6 ± 22.3	171 ± 23.3	-24.7 **	236.5 ± 23.5	166.1 ± 14.5	-27.4 ***	211.4 ± 39	116.9 ± 12.8	-46 **	206.4 ± 24.1	255.9 ± 52.1	25 +
Shoot dry biomass	1.868 ± 0.64	1.112 ± 0.461	-38.564 +	2.037 ± 0.238	0.925 ± 0.301	-50.728 ***	1.363 ± 0.539	0.812 ± 0.235		1.883 ± 1.134	0.557 ± 0.271	-64.687 +
Nodal root number	114.2 ± 46.9	54.7 ± 20.3	-46.5 +	119 ± 15.5	45 ± 7.3	-62.9 ***	71.2 ± 32.6	28.2 ± 8.4	-56 *	90.8 ± 68.7	27.3 ± 14.1
Deep root ratio	0.056 ± 0.017	0.102 ± 0.084		0.075 ± 0.013	0.160 ± 0.056	179.96 *	0.089 ± 0.023	0.123 ± 0.049		0.077 ± 0.053	0.212 ± 0.059	205.721 **
	RDP1 PSU 1			RDP1 PSU 2			RDP1 PSU 3
	Integrated Phenotype #4			Integrated Phenotype #2			Integrated Phenotype #3
Trait	W	D	Plasticity (%)	W	D	Plasticity (%)	W	D	Plasticity (%)
Root cross-sectional area (RXSA)	0.329 ± 0.04	0.188 ± 0.019	-41.324 ***	0.282 ± 0.061	0.171 ± 0.059	-38.377 *	0.363 ± 0.02	0.296 ± 0.031	-17.344 **
Stele area (TSA)	0.031 ± 0.007	0.024 ± 0.003		0.028 ± 0.001	0.021 ± 0.007	-22.207 +	0.037 ± 0.004	0.035 ± 0.003
Cortical area	0.297 ± 0.034	0.163 ± 0.017	-43.561 ***	0.253 ± 0.06	0.15 ± 0.053	-40.086 *	0.326 ± 0.016	0.26 ± 0.028	-19.223 **
Aerenchyma area	0.179 ± 0.031	0.083 ± 0.016	-50.975 ***	0.161 ± 0.05	0.081 ± 0.022	-50.012 *	0.223 ± 0.018	0.144 ± 0.024	-35.342 ***
Percent aerenchyma area	59.511 ± 5.522	49.269 ± 7.241	-14.779 +	62.381 ± 3.707	53.475 ± 6.221	-15.914 *	66.737 ± 2.529	53.667 ± 6.402	-20.415 **
Mean metaxylem vessel area (MXA)	0.001314 ± 0.00023	0.001166 ± 0.000152		0.001041 ± 0.000266	0.000857 ± 0.000179		0.00138 ± 0.000179	0.0013 ± 0.000115
Metaxylem vessel number (MXV)	3.6 ± 0.5	2.7 ± 0.3	-23.2 *	4 ± 0.3	3.9 ± 1		3.9 ± 0.2	3.5 ± 0.2	-9.1 *
MXA/RXSA	0.004 ± 0.0004	0.0064 ± 0.001	63.106 **	0.0038 ± 0.0001	0.0051 ± 0.0016		0.0038 ± 0.0004	0.0045 ± 0.0007
MXA/TSA	0.044 ± 0.005	0.05 ± 0.005		0.037 ± 0.009	0.041 ± 0.01		0.038 ± 0.003	0.038 ± 0.005
MXV/RXSA	11.1 ± 1.3	14.8 ± 0.9	31.4 ***	14.9 ± 4.6	22.9 ± 2.7	62 *	10.8 ± 0.5	12.1 ± 1.3	12.2 +
MXV/TSA	121 ± 13.4	116.6 ± 13.2		142.4 ± 15.7	185.9 ± 18.4	31.6 **	106.8 ± 11.1	100.1 ± 7.9
Shoot dry biomass	8.756 ± 1.64	2.427 ± 0.59	-69.724 ***	7.6 ± 3.022	3.52 ± 0.459	-49.021 +	8.138 ± 2.535	1.472 ± 0.612	-79.084 **
Nodal root number	158.9 ± 30.7	19.7 ± 3.8	-86.4 ***	137 ± 4.4	21.3 ± 6.4	-85.3 ***	133.1 ± 36.3	14.8 ± 2.4	-88.7 **
Maximum root depth	63.5 ± 3.22	47.7 ± 4.51	-24.23 ***	66.04 ± 3.71	69.43 ± 32.42		68.58 ± 2.19	47.41 ± 4.11	-29.2 ***
	RDP1 URRC 1			RDP1 URRC 2			RDP1 URRC 3			RDP1 URRC 4			RDP1 URRC 5
	Integrated Phenotype #1			Integrated Phenotype #5			Integrated Phenotype #4			Integrated Phenotype #2			Integrated Phenotype #3
Trait	W	D	Plasticity (%)	W	D	Plasticity (%)	W	D	Plasticity (%)	W	D	Plasticity (%)	W	D	Plasticity (%)
Root cross-sectional area (RXSA)	1.062 ± 0.06	1.07 ± 0.031		0.958 ± 0.12	0.705 ± 0.031	-21.917 **	1.124 ± 0.108	0.88 ± 0.045	-18.825 **	0.989 ± 0.066	0.845 ± 0.019	-10.898 **	1.131 ± 0.083	1.206 ± 0.07
Stele area (TSA)	0.035 ± 0.002	0.05 ± 0.004	44.632 ***	0.033 ± 0.006	0.031 ± 0.002		0.044 ± 0.005	0.054 ± 0.004	26.462 **	0.033 ± 0.003	0.038 ± 0.002	21.993 **	0.049 ± 0.004	0.075 ± 0.004	59.101 ***
Cortical area	0.932 ± 0.056	0.935 ± 0.032		0.836 ± 0.107	0.618 ± 0.024	-21.327 **	0.981 ± 0.101	0.758 ± 0.043	-19.378 **	0.866 ± 0.058	0.738 ± 0.016	-10.886 **	0.978 ± 0.072	1.042 ± 0.064
Aerenchyma area	0.544 ± 0.038	0.554 ± 0.026		0.483 ± 0.065	0.355 ± 0.023	-21.689 **	0.544 ± 0.071	0.394 ± 0.033	-22.054 **	0.503 ± 0.032	0.421 ± 0.018	-12.631 ***	0.538 ± 0.048	0.565 ± 0.053
Percent aerenchyma area	58.011 ± 1.45	59.45 ± 2.443		57.642 ± 1.637	57.303 ± 2.224		55.067 ± 3.216	51.707 ± 2.545		58.091 ± 1.298	56.833 ± 1.766		54.877 ± 2.808	53.917 ± 2.436
Mean metaxylem vessel area (MXA)	0.001439 ± 0.000076	0.00195 ± 0.000083	37.64 ***	0.001413 ± 0.000211	0.001583 ± 0.000137		0.001971 ± 0.000253	0.002188 ± 0.00019		0.001364 ± 0.000113	0.001563 ± 0.000097	20.084 *	0.002058 ± 0.000203	0.003272 ± 0.000248	64.493 ***
Metaxylem vessel number (MXV)	5 ± 0.2	5.1 ± 0.2		4.9 ± 0.3	4.2 ± 0.3	-12.8 **	5.5 ± 0.3	5.4 ± 0.2		5 ± 0.2	4.9 ± 0.2		5.7 ± 0.3	5.6 ± 0.2
MXA/RXSA	0.0014 ± 0.0001	0.0019 ± 0.0001	36.751 ***	0.0015 ± 0.0001	0.0023 ± 0.0002	54.173 ***	0.0018 ± 0.0002	0.0026 ± 0.0002	46.459 ***	0.0014 ± 0.0001	0.0019 ± 0.0001	36.254 ***	0.0019 ± 0.0002	0.0028 ± 0.0002	52.845 ***
MXA/TSA	0.042 ± 0.002	0.042 ± 0.002		0.045 ± 0.003	0.052 ± 0.003	17.43 *	0.045 ± 0.002	0.041 ± 0.003	-7.71 +	0.042 ± 0.001	0.042 ± 0.002		0.043 ± 0.003	0.045 ± 0.003
MXV/RXSA	5 ± 0.3	4.9 ± 0.2		5.6 ± 0.5	6.3 ± 0.4	16.5 +	5.2 ± 0.5	6.4 ± 0.5	32.1 **	5.5 ± 0.3	6.2 ± 0.2	16.3 **	5.4 ± 0.5	4.9 ± 0.3
MXV/TSA	151.2 ± 6.4	109.8 ± 4.1	-26.5 ***	168.7 ± 17.5	140.3 ± 7.7	-12 *	131.3 ± 13.1	104.4 ± 8.1	-18.4 **	166.1 ± 10.4	137 ± 7.3	-14.3 **	125.1 ± 9.4	78.5 ± 5.4	-36.1 ***
Shoot dry biomass	8.599 ± 0.791	5.617 ± 0.652	-33.768 ***	7.346 ± 0.861	3.947 ± 0.736	-44.057 ***	7.213 ± 1.292	3.352 ± 0.811	-51.434 ***	7.423 ± 0.696	5.186 ± 0.591	-26.116 ***	7.356 ± 0.701	4.763 ± 0.849	-34.46 ***
Nodal root number	117.8 ± 11.9	62.7 ± 5.3	-44.2 ***	137 ± 20.4	53.9 ± 7.6	-56.3 ***	96.9 ± 15.5	33.3 ± 5.3	-63.7 ***	123.1 ± 13.4	66.7 ± 6.4	-40.7 ***	102.3 ± 10.7	48.4 ± 6.8	-50.7 ***
Deep root number	39 ± 10.3	28.1 ± 3.9	11.2 +	46.7 ± 14.8	19.5 ± 4.7	42.8 **	29.3 ± 13.1	17.2 ± 5.4		31.7 ± 7.1	29.4 ± 5.2		24.2 ± 9.1	21.5 ± 4.4
	RILs PSU 1			RILs PSU 2			RILs PSU 3			RILs PSU 4
	Integrated Phenotype #5			Integrated Phenotype #1			Integrated Phenotype #5			Integrated Phenotype #1
Trait	W	D	Plasticity (%)	W	D	Plasticity (%)	W	D	Plasticity (%)	W	D	Plasticity (%)
Root cross-sectional area (RXSA)	0.462 ± 0.051	0.252 ± 0.023	-41.745 ***	0.527 ± 0.053	0.44 ± 0.018	-12.414 *	0.518 ± 0.06	0.346 ± 0.012	-27.231 ***	0.508 ± 0.15	0.38 ± 0.102
Stele area (TSA)	0.045 ± 0.004	0.032 ± 0.003	-27.938 ***	0.051 ± 0.005	0.052 ± 0.002		0.054 ± 0.007	0.044 ± 0.002	-9.268 *	0.05 ± 0.018	0.047 ± 0.012
Cortical area	0.417 ± 0.047	0.22 ± 0.021	-43.252 ***	0.476 ± 0.05	0.388 ± 0.018	-14.196 **	0.464 ± 0.054	0.302 ± 0.013	-29.255 ***	0.457 ± 0.133	0.333 ± 0.094
Aerenchyma area	0.308 ± 0.04	0.152 ± 0.015	-47.597 **	0.353 ± 0.04	0.294 ± 0.015	-12.014 *	0.344 ± 0.045	0.218 ± 0.011	-29.186 ***	0.328 ± 0.095	0.244 ± 0.084
Percent aerenchyma area	72.028 ± 1.795	69.088 ± 2.131	-4.9 +	73.473 ± 1.376	75.287 ± 0.895	2.633 +	72.488 ± 1.828	71.969 ± 2.205		70.866 ± 7.169	72.448 ± 5.658
Mean metaxylem vessel area (MXA)	0.001638 ± 0.000137	0.001346 ± 0.000119	-17.063 **	0.001819 ± 0.000123	0.001671 ± 0.000099		0.001693 ± 0.000124	0.001351 ± 0.000079	-16.731 ***	0.002108 ± 0.00045	0.001898 ± 0.000574
Metaxylem vessel number (MXV)	4.5 ± 0.2	3.5 ± 0.2	-19.8 ***	4.5 ± 0.3	4.6 ± 0.2		4.7 ± 0.3	4.4 ± 0.2		4.7 ± 0.9	4 ± 0.4
MXA/RXSA	0.0038 ± 0.0003	0.0055 ± 0.0005	46.515 ***	0.0037 ± 0.0004	0.0039 ± 0.0003		0.0035 ± 0.0003	0.0039 ± 0.0003	14.575 +	0.0043 ± 0.0007	0.005 ± 0.0002	17.85 +
MXA/TSA	0.038 ± 0.003	0.043 ± 0.003	15.955 *	0.037 ± 0.003	0.033 ± 0.002	-9.873 *	0.034 ± 0.003	0.031 ± 0.002		0.044 ± 0.01	0.041 ± 0.009
MXV/RXSA	10.7 ± 1.1	15 ± 1.7	40.7 ***	8.9 ± 0.6	10.5 ± 0.4	20.7 ***	9.8 ± 1.2	13 ± 0.8	35.7 ***	9.7 ± 1.6	11.1 ± 3.2
MXV/TSA	106.1 ± 8.3	116.3 ± 10.5		91.1 ± 6.6	89.8 ± 5.2		94.3 ± 10.5	101.1 ± 4.8		99.7 ± 24.1	88.3 ± 14.5
Shoot dry biomass	16.686 ± 1.878	5.059 ± 0.63	-68.639 ***	16.915 ± 2.203	9.372 ± 1.597	-42.034 ***	16.474 ± 1.401	6.101 ± 0.756	-61.002 ***	13.378 ± 9.839	6.397 ± 3.97
Nodal root number	143.9 ± 9.8	32.5 ± 5.2	-75.8 ***	135.3 ± 17	43.6 ± 5.7	-66.2 ***	146.2 ± 18.9	31.4 ± 4.5	-77.6 ***	115.4 ± 66.5	114.8 ± 32.9
Deep root number	55.1 ± 10.8	10 ± 3	-67.4 ***	57.3 ± 10.2	16.8 ± 2.9	-68 ***	63.4 ± 10.6	11.5 ± 2.5	-81.4 ***	52.1 ± 36.1	99.8 ± 26.7	122.1 +
